# Supplementary material for: Computing and Evaluating Relationships Between Equal and Differential Factor Weighting for Fundamental Movement Skills and Physical Activity with Guided Active Play During Childhood
Source: Children (Basel). 2025 Nov 27;12(12):1615. doi: 10.3390/children12121615 (PMC12731510; doi:10.3390/children12121615)
Supplement: Supplementary file 1 [file children-12-01615-s001.zip]

Archive with 1 entries (1 files):
- children-3915369-supplementary.pdf
